# Supplementary material for: Genome-Wide Identification and Evolution Analysis of the Gibberellin Oxidase Gene Family in Six Gramineae Crops
Source: Genes (Basel). 2022 May 12;13(5):863. doi: 10.3390/genes13050863 (PMC9141362; doi:10.3390/genes13050863)
Supplement: Supplementary file 1 [file genes-13-00863-s001.zip]

Archive with 13 entries (13 files):
- Figure S1.PNG
- Figure S2.jpg
- Figure S3.png
- Supplementary file 1.pdf
- Supplementary file 2.pdf
- Supplementary file 3.PDF
- Supplementary file 4.PDF
- Supplementary file 5.PDF
- Table S1.xlsx
- Table S2.xlsx
- Table S3.xlsx
- Table S4.xlsx
- Table S5.xlsx
