# Supplementary material for: Genome-Wide Identification and Evolution Analysis of the Gibberellin Oxidase Gene Family in Six Gramineae Crops
Source: Genes (Basel). 2022 May 12;13(5):863. doi: 10.3390/genes13050863 (PMC9141362; doi:10.3390/genes13050863)
Supplement: Supplementary file 1 [file genes-13-00863-s001.zip › Table S1.xlsx]

## Sheet: Sheet1
	Species	Name	Protein_ID	Chr	Chr_start	Chr_end	Gene_ID
	Os	OsGA2ox-1	LOC_Os01g11150.1	Chr_5	3459616	3465991	LOC_Os01g11150
		OsGA2ox-2	LOC_Os01g22910.1	Chr_1	12875498	12882540	LOC_Os01g22910
		OsGA2ox-3	LOC_Os01g55240.1	Chr_1	31795105	31797643	LOC_Os01g55240
		OsGA2ox-4	LOC_Os02g41954.1	Chr_5	25515053	25516204	LOC_Os02g41954
		OsGA2ox-5	LOC_Os04g33360.1	Chr_7	213778	219544	LOC_Os04g33360
		OsGA2ox-6	LOC_Os04g44150.1	Chr_4	26130707	26134356	LOC_Os04g44150
		OsGA2ox-7	LOC_Os05g06670.1	Chr_1	5968819	5972489	LOC_Os05g06670
		OsGA2ox-8	LOC_Os05g11810.1	Chr_5	27910731	27912924	LOC_Os05g11810
		OsGA2ox-9	LOC_Os05g43880.1	Chr_2	25199386	25203742	LOC_Os05g43880
		OsGA2ox-10	LOC_Os05g48700.1	Chr_5	6720998	6726973	LOC_Os05g48700
		OsGA2ox-11	LOC_Os07g01340.1	Chr_4	20200072	20201885	LOC_Os07g01340
		OsGA3ox-1	LOC_Os01g08220.1	Chr_5	4660662	4662589	LOC_Os01g08220
		OsGA3ox-2	LOC_Os05g08540.1	Chr_1	4003659	4004946	LOC_Os05g08540
		OsGA20ox-1	LOC_Os01g66100.1	Chr_3	36150664	36152517	LOC_Os01g66100
		OsGA20ox-2	LOC_Os03g63970.1	Chr_1	38382382	38385504	LOC_Os03g63970
		OsGA20ox-3	LOC_Os05g34854.1	Chr_7	3702287	3705030	LOC_Os05g34854
		OsGA20ox-4	LOC_Os07g07420.1	Chr_5	20685346	20692274	LOC_Os07g07420
	Zm	ZmGA2ox-6	Zm00001d002999_P001	Chr_2	29175293	29178113	Zm00001d002999
		ZmGA2ox-7a	Zm00001d039394_P001	Chr_3	3274307	3276532	Zm00001d039394
		ZmGA2ox-2	Zm00001d040737_P001	Chr_3	60952847	60960982	Zm00001d040737
		ZmGA2ox-3a	Zm00001d043411_P001	Chr_3	199019233	199021284	Zm00001d043411
		ZmGA2ox-9	Zm00001d017294_P001	Chr_5	192007580	192011428	Zm00001d017294
		ZmGA2ox-11	Zm00001d035994_P001	Chr_6	65164556	65165566	Zm00001d035994
		ZmGA2ox-1a	Zm00001d037565_P002	Chr_6	129802297	129807428	Zm00001d037565
		ZmGA2ox-10	Zm00001d037724_P002	Chr_6	135240118	135243717	Zm00001d037724
		ZmGA2ox-4	Zm00001d038695_P001	Chr_6	162656616	162658442	Zm00001d038695
		ZmGA2ox-8	Zm00001d038996_P001	Chr_6	168446326	168448293	Zm00001d038996
		ZmGA2ox-5	Zm00001d018617_P001	Chr_7	1105512	1106576	Zm00001d018617
		ZmGA2ox-7b	Zm00001d008909_P002	Chr_8	24852743	24855080	Zm00001d008909
		ZmGA2ox-3b	Zm00001d012712_P001	Chr_8	179086672	179088998	Zm00001d012712
		ZmGA2ox-1b	Zm00001d024175_P001	Chr_10	53027195	53031460	Zm00001d024175
		ZmGA3ox-2	Zm00001d039634_P001	Chr_3	9745656	9748061	Zm00001d039634
		ZmGA3ox-1	Zm00001d037627_P001	Chr_6	132317697	132319277	Zm00001d037627
		ZmGA20ox-1	Zm00001d034898_P001	Chr_1	305074531	305075830	Zm00001d034898
		ZmGA20ox-3	Zm00001d007894_P001	Chr_2	241897454	241898638	Zm00001d007894
		ZmGA20ox-2a	Zm00001d042611_P001	Chr_3	173559174	173562022	Zm00001d042611
		ZmGA20ox-2b	Zm00001d012212_P001	Chr_8	170115789	170118570	Zm00001d012212
	Hv	HvGA2ox-1	HORVU1Hr1G023460.3	Chr_1	103515686	103524335	HORVU1Hr1G023460
		HvGA2ox-10	HORVU1Hr1G029520.3	Chr_1	165138683	165145615	HORVU1Hr1G029520
		HvGA2ox-4	HORVU1Hr1G076730.2	Chr_1	515518339	515520561	HORVU1Hr1G076730
		HvGA2ox-8a	HORVU1Hr1G086710.2	Chr_1	537927379	537930428	HORVU1Hr1G086710
		HvGA2ox-8b	HORVU1Hr1G086810.2	Chr_1	538165445	538167288	HORVU1Hr1G086810
		HvGA2ox-6a	HORVU2Hr1G090030.9	Chr_2	641447148	641460050	HORVU2Hr1G090030
		HvGA2ox-7	HORVU3Hr1G029010.7	Chr_3	132064712	132067640	HORVU3Hr1G029010
		HvGA2ox-3	HORVU3Hr1G072810.1	Chr_3	548753336	548756420	HORVU3Hr1G072810
		HvGA2ox-11	HORVU3Hr1G117870.1	Chr_3	699526584	699528082	HORVU3Hr1G117870
		HvGA2ox-6b	HORVU4Hr1G072540.2	Chr_4	585682830	585684499	HORVU4Hr1G072540
		HvGA2ox-2	HORVU7Hr1G101720.1	Chr_7	610333051	610339706	HORVU7Hr1G101720
		HvGA3ox-2a	HORVU2Hr1G118350.1	Chr_2	742246104	742249182	HORVU2Hr1G118350
		HvGA3ox-2b	HORVU3Hr1G022840.8	Chr_3	83331080	83333523	HORVU3Hr1G022840
		HvGA20ox-4	HORVU1Hr1G063780.2	Chr_1	457146272	457149395	HORVU1Hr1G063780
		HvGA20ox-3	HORVU3Hr1G089980.1	Chr_3	630544689	630548197	HORVU3Hr1G089980
		HvGA20ox-2	HORVU3Hr1G090980.3	Chr_3	634077598	634081600	HORVU3Hr1G090980
		HvGA20ox-1	HORVU5Hr1G124120.2	Chr_5	665299242	665300979	HORVU5Hr1G124120
	Sb	SbGA2ox-5	EER95722	Chr_2	414138	418558	SORBI_3002G003100
		SbGA2ox-7	EES00081	Chr_3	1958561	1961449	SORBI_3003G022700
		SbGA2ox-2	EES02896	Chr_3	16730572	16736528	SORBI_3003G154100
		SbGA2ox-3	EES01498	Chr_3	63181541	63183919	SORBI_3003G300800
		SbGA2ox-9	KXG30679	Chr_4	57245524	57250357	SORBI_3004G222500
		SbGA2ox-11	OQU85872	Chr_4	66323839	66326998	SORBI_3004G329100
		SbGA2ox-6	KXG26736	Chr_6	51169152	51174294	SORBI_3006G150800
		SbGA2ox-1	OQU77483	Chr_9	5435171	5440485	SORBI_3009G053700
		SbGA2ox-10	KXG21531	Chr_9	10341689	10347502	SORBI_3009G077500
		SbGA2ox-4	EES19801	Chr_9	54697613	54699522	SORBI_3009G196300
		SbGA2ox-8	EES19940	Chr_9	57093313	57095643	SORBI_3009G230800
		SbGA3ox-2	EES00202	Chr_3	4212218	4214432	SORBI_3003G045900
		SbGA3ox-1	KXG21453	Chr_9	6887949	6889275	SORBI_3009G064700
		SbGA20ox-1	EER90481	Chr_1	450965	452825	SORBI_3001G005300
		SbGA20ox-3	EER95912	Chr_2	4363039	4364276	SORBI_3002G046500
		SbGA20ox-2	OQU87995	Chr_3	69335724	69349190	SORBI_3003G379500
		SbGA20ox-4	EES19547	Chr_9	49971865	49977080	SORBI_3009G142400
	Si	SiGA2ox-9	KQL30590	Chr_1	31970610	31973874	SETIT_017671mg
		SiGA2ox-8	KQL14341	Chr_3	10670878	10672290	SETIT_025095mg
		SiGA2ox-11a	KQL09066	Chr_4	1026418	1027434	SETIT_008092mg
		SiGA2ox-11b	KQL09067	Chr_4	1029186	1030360	SETIT_006854mg
		SiGA2ox-7	KQL04928	Chr_5	13114653	13116905	SETIT_002030mg
		SiGA2ox-2	KQL05037	Chr_5	14520109	14524260	SETIT_004358mg
		SiGA2ox-3	KQL07047	Chr_5	37303760	37305816	SETIT_001893mg
		SiGA2ox-6	KQK98136	Chr_7	25256660	25258924	SETIT_012266mg
		SiGA2ox-1	KQK99291	Chr_7	32173318	32174491	SETIT_012495mg
		SiGA2ox-5	KQK85900	KQ475382	115751	116949	SETIT_020696mg
		SiGA3ox-1	KQL13797	Chr_3	6795764	6797055	SETIT_025127mg
		SiGA3ox-2	KQL04660	Chr_5	10562122	10563979	SETIT_001832mg
		SiGA20ox-3	KQL22579	Chr_2	3663557	3664999	SETIT_032594mg
		SiGA20ox-2	KQL08016	Chr_5	43163967	43166628	SETIT_001573mg
		SiGA20ox-1	KQK86097	Chr_9	269528	270767	SETIT_036235mg
	Bd	BdGA2ox-5	KQK21235	Chr_1	58788286	58793385	BRADI_1g59570v3
		BdGA2ox-7	KQK03260	Chr_2	5110994	5114228	BRADI_2g06670v3
		BdGA2ox-2	KQK04223	Chr_2	10787907	10792932	BRADI_2g12440v3
		BdGA2ox-8a	KQK04908	Chr_2	14679475	14680557	BRADI_2g16727v3
		BdGA2ox-8b	KQK04914	Chr_2	14705980	14707692	BRADI_2g16750v3
		BdGA2ox-4	KQK05406	Chr_2	17517526	17521490	BRADI_2g19900v3
		BdGA2ox-10	KQK07053	Chr_2	32254819	32258855	BRADI_2g32577v3
		BdGA2ox-1	KQK07366	Chr_2	34672426	34677943	BRADI_2g34837v3
		BdGA2ox-3	KQK09810	Chr_2	49987896	49990520	BRADI_2g50280v3
		BdGA2ox-9	KQK00433	Chr_3	50513358	50517552	BRADI_3g49390v3
		BdGA2ox-11	KQJ85786	Chr_4	1422823	1426758	BRADI_4g01693v3
		BdGA2ox-6	KQJ83649	Chr_5	19580550	19583185	BRADI_5g16040v3
		BdGA3ox-2a	KQK02988	Chr_2	3463984	3466370	BRADI_2g04840v3
		BdGA3ox-2b	KQJ89115	Chr_4	28285947	28287317	BRADI_4g23570v3
		BdGA20ox-1	KQK12006	Chr_1	656600	658270	BRADI_1g00950v3
		BdGA20ox-3a	KQK20710	Chr_1	55053305	55054634	BRADI_1g56200v3
		BdGA20ox-3b	KQK20711	Chr_1	55061013	55064290	BRADI_1g56215v3
		BdGA20ox-4	KQK06181	Chr_2	22775763	22778732	BRADI_2g24980v3
		BdGA20ox-2	KQK10911	Chr_2	55049845	55054177	BRADI_2g57027v3
