# Supplementary material for: Genome-Wide Identification and Evolution Analysis of the Gibberellin Oxidase Gene Family in Six Gramineae Crops
Source: Genes (Basel). 2022 May 12;13(5):863. doi: 10.3390/genes13050863 (PMC9141362; doi:10.3390/genes13050863)
Supplement: Supplementary file 1 [file genes-13-00863-s001.zip › Table S2.xlsx]

## Sheet: Sheet1
	OG-1	OG-2	OG-3	OG-4	OG-5	OG-6	OG-7	OG-8	OG-9
Bd	BdGA2ox-7, BdGA2ox-4, BdGA2ox-10, BdGA2ox-3,	BdGA2ox-2, BdGA2ox-1,	BdGA2ox-8a, BdGA2ox-8b,	BdGA2ox-6, BdGA2ox-9,	BdGA2ox-11,	KQK21235,	BdGA3ox-2b, BdGA3ox-2a,	BdGA20ox-1, BdGA20ox-3a, BdGA20ox-3b,	BdGA20ox-4, BdGA20ox-2
Hv	HvGA2ox-10, HvGA2ox-4, HvGA2ox-7, HvGA2ox-3,	HvGA2ox-1, HvGA2ox-2,	HvGA2ox-8a, HvGA2ox-8b,	HvGA2ox-6a, HvGA2ox-6b,	HvGA2ox-11,	OsGA2ox-5,	HvGA3ox-2a, HvGA3ox-2b,	HvGA20ox-3, HvGA20ox-1,	HvGA20ox-4, HvGA20ox-2
Os	OsGA2ox-10, OsGA2ox-3, OsGA2ox-4, OsGA2ox-7,	OsGA2ox-1, OsGA2ox-2,	OsGA2ox-8,	OsGA2ox-6, OsGA2ox-9,	OsGA2ox-11,	SbGA2ox-5,	OsGA3ox-1, OsGA3ox-2,	OsGA20ox-1, OsGA20ox-3,	OsGA20ox-2, OsGA20ox-4
Sb	SbGA2ox-7, SbGA2ox-3, SbGA2ox-4, SbGA2ox-10,	SbGA2ox-2, SbGA2ox-1,	SbGA2ox-8,	SbGA2ox-6, SbGA2ox-9,	SbGA2ox-11,	SiGA2ox-5,	SbGA3ox-2, SbGA3ox-1,	SbGA20ox-1, SbGA20ox-3,	SbGA20ox-4, SbGA20ox-2
Si	SiGA2ox-7, SiGA2ox-3,	SiGA2ox-1, SiGA2ox-2,	SiGA2ox-8,	SiGA2ox-6, SiGA2ox-9,	SiGA2ox-11a, SiGA2ox-11b,	ZmGA2ox-5,	SiGA3ox-2, SiGA3ox-1,	SiGA20ox-1, SiGA20ox-3,	SiGA20ox-2
Zm	ZmGA2ox-7b, ZmGA2ox-3b, ZmGA2ox-10, ZmGA2ox-4, ZmGA2ox-7a, ZmGA2ox-3a,	ZmGA2ox-1b, ZmGA2ox-1a, ZmGA2ox-2,	ZmGA2ox-8,	ZmGA2ox-6, ZmGA2ox-9,	ZmGA2ox-11,	,	ZmGA3ox-1, ZmGA3ox-2,	ZmGA20ox-3, ZmGA20ox-1,	ZmGA20ox-2b, ZmGA20ox-2a
