# Supplementary material for: Genome-Wide Identification and Evolution Analysis of the Gibberellin Oxidase Gene Family in Six Gramineae Crops
Source: Genes (Basel). 2022 May 12;13(5):863. doi: 10.3390/genes13050863 (PMC9141362; doi:10.3390/genes13050863)
Supplement: Supplementary file 1 [file genes-13-00863-s001.zip › Table S3.xlsx]

## Sheet: Sheet1
No.	Logo	E-value	Sites	Width
1	WVAVPPDPGAFFVNVGDLLQALTNGRYRSVRHR	1.6e-2281	103	33
2	GFGEHTDPQILTVLRQBDVGG	9.0e-1246	105	21
3	RAVARACEEHGFFQVVNHGVP	9.2e-1170	100	21
4	ERLSLIYFLGPPLDARVAPLPE	3.7e-990	103	22
5	DSDSVLRLNHYPPCP	3.2e-845	105	15
6	EYCAAMRRLACRVLELLAEGLGLGD	2.7e-909	102	25
7	FALPLAEKQRARRRPGESCGYASSFAGRFASKLPWKETLSF	2.3e-804	32	41
8	ADKDAAGPASPLGYGSKRIGSNGDVGWLEYLLLAVDPAAVA	9.1e-885	42	41
9	RYRDFTWAEYKKATQ	6.9e-789	102	15
10	AAVPVVDLSAP	6.9e-255	99	11
11	RHYRADTRTLDAFTRWLSQGR	4e-240	24	21
12	LRLEATAPAFFAWPA	1.1e-216	77	15
13	ELRREQARLFRLPFETKAKAGLLNGSYRW	9.4e-209	17	29
14	KTRLSDNRLDLFELR	1.2e-179	38	15
15	EDVKRTGKKIGLPRF	6.5e-165	23	15
