# Supplementary material for: Genome-Wide Identification and Evolution Analysis of the Gibberellin Oxidase Gene Family in Six Gramineae Crops
Source: Genes (Basel). 2022 May 12;13(5):863. doi: 10.3390/genes13050863 (PMC9141362; doi:10.3390/genes13050863)
Supplement: Supplementary file 1 [file genes-13-00863-s001.zip › Table S4.xlsx]

## Sheet: rice_tissues
Gene-ID	Name	callus_14d	root_0d	root_7d	root_14d	root_20d	root_22d	r-tip_14d	r-tip_20d	shoot_0d	shoot_7d	shoot_14d	shoot_22d	shoot_4-leaf	stem_3-leaf	node_dought-S	leaf_7d	leaf_14d	leaf_tillering	leaf_heading	joint_heading	sheath_tillering	panicle_booting	panicle_heading	panicle_flowering	panicle_filling	spike_booting	grain_milk-S	grain_mature-S	g-ale_mature-S	g-Em_milk-S	g-ES_milk-S	g-ES_filling	flower_pistil	flower_a-sterile	flower_ovule	pollen_UNM	pollen_BCP	pollen_TCP	pollen_vege-cell	pollen_sperm
LOC_Os01g11150	OsGA2ox-7	2.05	0.61	0.22	2.19	4	0.54	0	0	1.36	1.09	7.16	2.14	2.06	0.55	0	5.78	3.79	0.55	0	0.22	0.37	77.58	2.04	2.45	0	10.39	0.24	0.99	5.8	0.05	0	0.56	1.63	9.9	19.74	2.73	0.88	0	0	0
LOC_Os01g22910	OsGA2ox-2	0.82	0.33	8.05	1.52	1.96	0.58	0	0	0.24	0.24	0.08	0.32	1.73	0.17	8.15	0	0.51	1.02	0	0.16	0.16	3.88	0.52	0	0	0.49	1.13	0.17	0.13	3.97	1.09	0.41	0.36	0.3	0.41	1.46	7.6	2.96	0	1.2
LOC_Os01g55240	OsGA2ox-3	20.92	28.74	1.1	33.06	95.83	24.42	12	15.79	12.61	1.7	8.36	12.69	8.99	1.7	6.13	16.62	30.62	3.08	0.58	9.82	4.87	12.5	3.52	17.82	5.26	43.36	14.07	6.57	1.1	0.37	0.11	7.78	6.07	29.98	7.67	0.49	0.57	0	0.07	0.33
LOC_Os02g41954	OsGA2ox-9	6.3	1.08	0.37	2.64	2.04	1.59	0	0	1.38	0.79	2.63	1.17	0.63	0.75	0.92	2.77	4.33	9.24	0.51	18.52	2.97	15.63	0.36	2.14	8.74	0.3	1.84	0.89	0.16	0.09	0	0.71	0.82	7.91	7.91	0	1.29	0	0.07	0.24
LOC_Os04g33360	OsGA2ox-11	2.62	9.52	9.04	11.33	7.59	12.99	4.07	4.68	4.06	4.06	5.05	4.38	1.74	1.65	4.21	11.11	6.27	10.62	7.53	7.24	13.48	2.69	3.65	7.12	0	3.74	4.01	4.17	7.92	0.38	0.16	5.06	4.74	4.13	1.81	0	0.39	0	0	0
LOC_Os04g44150	OsGA2ox-6	0.52	0.34	0	0	0	0.26	0	0	0.59	0.35	2.75	0.36	5.81	0.4	12.15	0.67	0.3	10.87	1.36	1.67	5.19	2.07	1.65	12.08	2.28	0.87	1.7	1.99	1.76	0	0	1.65	0.66	0.55	3.03	0	0.51	0	0	1.27
LOC_Os05g06670	OsGA2ox-1	6.5	22.62	1.75	11.3	1.53	19.08	3.49	17.46	0.55	0.85	0.17	0.65	0.44	0.62	1.97	0.12	0.64	0.19	0.41	0.09	0.08	18.57	482.78	37.26	5.56	125.64	0.19	0.46	0.01	0.4	0.34	0.17	0.52	9.14	2.54	6.36	46.69	38.9	0.02	0.26
LOC_Os05g11810	OsGA2ox-10	27.91	26.13	84.87	50.92	73.09	21.29	74.37	126.69	7.9	30.04	12.67	7.16	8.76	34.75	205.79	13.29	22.5	10.35	8.15	16.46	108.26	77.34	66.6	48.08	8.55	30.41	0.42	54.59	45.07	5.95	1.81	67.91	59.64	66.6	65.08	3.98	3.15	29.59	14.29	15.16
LOC_Os05g43880	OsGA2ox-4	0	1.08	0.28	0	1.97	1.19	0	0	1.04	0.78	0.13	1.15	2.43	0.95	6.2	0	1.5	0.73	0.67	2.82	6.5	0.29	6.15	3.02	0	3.77	0.06	0	2.54	0.3	0.25	0	0.01	0.09	0.49	0	3.21	2.4	1.8	0
LOC_Os05g48700	OsGA2ox-8	2.87	2.25	2.45	1.12	2.85	2.01	0.89	2.93	1.74	1.06	2.27	1.6	0.19	1.13	0.92	0.76	0.48	0.11	0	0.09	0.19	3.08	4.66	4	0	1.88	0.08	0.74	0.06	0.56	0.31	0.81	0.51	4.3	0.29	3.84	0.5	0	0	0
LOC_Os07g01340	OsGA2ox-5	0.18	6.25	0.62	4.67	2.05	7.92	3.59	2.38	0.93	0.23	0.94	0.54	0.43	0.1	0	0	0.27	0.96	2.05	0.06	0.73	0	0.25	0.65	0	0	0.04	0.15	0	0	0	0.19	0	0.53	0	2.87	2.72	18.61	0	0
LOC_Os01g08220	OsGA3ox-2	2.01	2.02	5.74	2.51	2.52	2.07	1.39	0.96	2.12	2.77	4.59	2.94	5.52	4.37	12.75	1.02	0.62	8.33	0.77	0.35	7.11	16.95	10.45	22.82	0	25.34	3.41	0.55	0.57	0.16	0.36	1.51	28.19	21.38	96.38	0	0	0	0.51	2.33
LOC_Os05g08540	OsGA3ox-1	0.52	0	0	0	0	0	0	0	0	0	5.76	0	1.35	0.09	0	0	0.2	0	0	0	0	6.84	69.38	5.17	0	103.4	0	0.13	0.73	0	0	0.44	0.25	0.77	0.77	40.04	49.83	4.78	38.66	6.34
LOC_Os01g66100	OsGA20ox-2	2.01	0.87	4.5	3.75	0	1.5	4.1	2.13	3.7	11.35	17.14	5.01	11.23	8.24	12.74	9.8	5.52	3.54	97.44	50.43	4.37	6.78	31.63	14.03	2.81	3.07	0.59	6.63	0.08	0	0.12	1.64	1.68	1.2	20.11	0.61	0.6	0	0.19	0
LOC_Os03g63970	OsGA20ox-1	21.78	3.02	15.15	10.33	15.73	1.33	1.53	2.48	5.15	15.77	4.46	792	4.05	6.58	2.58	2.08	8.42	1.8	8.85	2.06	12.21	50.47	88.85	37.91	21.04	31.82	1.57	4.31	0.56	0.08	0	19.91	1.54	32.51	0.36	0.74	0	0	0	0
LOC_Os05g34854	OsGA20ox-4	0.34	0.68	1.37	1.34	2.5	1.16	0	2.1	3.15	4.21	8.56	2.84	2.97	2.11	4.19	31	10.61	2.4	3.53	3.57	1.18	2.8	20.19	28.11	0	1.61	2.05	2.88	0.47	0.18	0.27	2.51	1.37	0.56	0.17	38.68	1.48	0	0.68	3.21
LOC_Os07g07420	OsGA20ox-3	1.27	0.33	0.53	0	0	0	0	0	0	0.18	2.88	0	2.28	0	0	0	0.72	0	0.25	0	0	26.83	245.37	27.12	3.9	220.3	0.05	0.13	0.36	0	0	0.45	2.06	141.73	22.08	31.99	96.15	279.75	151.77	22.82

## Sheet: maize_tissues
Gene-ID	6-7_internode	7-8_internode	Ear_Primordium_2-4_mm	Ear_Primordium_6-8_mm	Embryo_20_DAP	Embryo_38_DAP	Endosperm_12_DAP	Endosperm_Crown_27_DAP	Female_Spikelet_Collected_on_day_as_silk	Germinatin_Kernels_2_DAI	Leaf_Zone_1_Symmetrical	Leaf_Zone_2_Stomatal	Leaf_Zone_3_Growth	Mature_Leaf_8	Mature_Pollen	Pericarp_Aleurone_27_DAP	Primary_Root_5_Days	Root_Cortex_5_Days	Root_Elongation_Zone_5_Days	Root_Meristem_Zone_5_Days	Secondary_Root_7-8_Days	Silk	Vegetative_Meristem_16-19_Day
ZmGA2ox-6	1.27509	2.62183	14.4361	13.4898	5.14703	0	0	1.33959	0	7.16581	0	0	1.03632	11.6074	0	1.94932	1.66663	9.04816	0	1.17556	2.72225	2.54596	2.60373
ZmGA20ox-3	0	0	0	0	0	0	0	0	0	0	0	0	0	0	9.64263	0	0	0	0	0	0	0	0
ZmGA2ox-7b	7.42412	4.32641	7.938	14.5819	0	0	0	0	37.9933	0	0	0	0	0	0	3.41397	0	0	0	0	0	0	1.43636
ZmGA20ox-2b	0	0	2.38567	2.02719	6.58077	7.90755	0	0	0	1.18691	0	0	1.76097	0	0	0	0	0	0	0	0	0	2.28288
ZmGA2ox-3b	5.71731	3.285	17.696	14.3752	0	0	1.59023	0	2.37143	1.59003	0	1.30144	2.50855	0	0	0	2.14565	4.52228	0	0	1.39703	0	1.18599
ZmGA2ox-9	0	0	2.53417	4.29319	2.98883	0	0	0	0	0	0	0	0	0	0	0	0	0	0	0	0	56.3045	0
ZmGA2ox-5	0	0	0	0	0	0	0	0	0	2.14615	0	0	0	0	0	0	3.74854	10.1478	0	1.07072	1.90596	0	0
ZmGA2ox-1b	0	0	0	0	0	0	0	1.16393	0	0	0	0	0	0	0	0	0	1.43261	0	0	0	4.57952	0
ZmGA20ox-1	2.54904	3.25721	9.36399	13.0698	2.00699	3.04581	1.77354	5.56289	76.5549	5.02881	1.49533	2.64968	8.33118	1.07707	0	9.78363	17.0053	20.5651	19.3519	7.03697	23.4773	5.51051	9.24629
ZmGA2ox-11	0	0	0	0	0	0	0	0	0	0	0	0	0	0	0	0	1.63481	2.89286	1.57734	0	1.46408	1.08232	0
ZmGA2ox-1a	0	0	1.0716	0	1.35977	0	4.73238	53.2199	0	0	0	0	0	0	0	9.88243	0	0	0	0	0	0	4.56935
ZmGA3ox-1	0	0	0	0	0	0	0	0	0	0	0	0	0	0	0	0	0	0	0	0	0	0	0
ZmGA2ox-10	10.0453	6.38884	47.1857	51.6592	237.317	54.203	4.79516	7.09293	7.15759	16.2586	1.19734	4.50313	10.5595	5.68777	0	30.7468	4.90031	41.6754	2.27845	0	6.12031	95.0159	11.7583
ZmGA2ox-4	6.03459	4.69001	0	0	0	0	0	0	0	1.2988	0	1.36924	1.14125	0	3.91032	0	0	0	0	0	0	0	3.25671
ZmGA2ox-8	5.28752	3.34771	8.7174	8.45356	6.89363	0	0	0	0	0	0	0	1.34168	0	0	0	0	0	0	0	0	2.02518	3.80408
ZmGA2ox-7a	1.38252	0	12.5666	15.3501	0	0	0	0	5.43012	1.65973	0	0	0	0	0	1.9427	0	0	0	0	0	3.18655	1.12862
ZmGA3ox-2	8.91961	2.76824	2.12667	1.41334	0	0	0	0	1.21552	36.6944	0	3.80462	4.93771	1.10655	0	0	6.74677	7.02791	7.99801	1.56444	5.20197	6.82376	0
ZmGA2ox-2	0	0	0	0	0	0	0	0	0	0	0	0	0	0	0	0	0	0	0	0	0	0	0
ZmGA20ox-2a	6.31953	5.72555	0	1.00394	14.2606	8.77308	0	0	1.5763	4.995	1.59002	0	0	1.26602	0	0	1.72668	1.64584	0	0	0	1.92051	2.99949
ZmGA2ox-3a	2.63745	1.9233	9.34861	10.9859	1.33913	0	2.35588	0	5.91347	1.43461	0	1.08745	0	0	0	0	4.05395	1.53121	1.27342	0	2.53154	4.30992	0
