# Supplementary material for: Genome-Wide Identification and Evolution Analysis of the Gibberellin Oxidase Gene Family in Six Gramineae Crops
Source: Genes (Basel). 2022 May 12;13(5):863. doi: 10.3390/genes13050863 (PMC9141362; doi:10.3390/genes13050863)
Supplement: Supplementary file 1 [file genes-13-00863-s001.zip › Table S5.xlsx]

## Sheet: Os_Cold
		Shoot_3h	Shoot_24h	Root-3h	Root-24h
	OsGA2ox-1	0.332474	0.00181091	0.371418	0.0760809
	OsGA2ox-2	1.48069	-0.605133	1.33245	1.60995
	OsGA2ox-3	2.84672	5.02024	2.39604	4.03468
	OsGA2ox-4	0.155208	-0.837004	0.200767	-0.725712
	OsGA2ox-5	0.376517	-1.10346	-0.648099	-0.786769
	OsGA2ox-6	0.382264	1.18985	-0.974122	0.699502
	OsGA2ox-7	1.03221	2.02993	0.191639	0.295408
	OsGA2ox-8	0.135568	-0.617176	-0.474649	-0.858662
	OsGA2ox-9	1.25886	1.60604	-0.469119	0.563841
	OsGA2ox-10	-0.214164	0.525794	-1.34799	-0.854901
	OsGA2ox-11	-0.946967	-1.91296	-0.655258	-1.28421
	OsGA3ox-1	0.974798	1.30995	-0.76755	-1.1863
	OsGA3ox-2	0.0403998	-0.402216	-0.0992222	0.854778
	OsGA20ox-1	-0.339536	-1.67115	-1.10218	-1.98508
	OsGA20ox-2	-1.1137	-2.59883	0.196899	-1.16239
	OsGA20ox-3	0.19627	-0.724408	0.366204	-0.0883433
	OsGA20ox-4	0.153619	-0.286234	0.458254	-0.0426819

## Sheet: Os_Salt
		C2RSa3d	C2RSa7d	RPYSa3d	RPYSa7d
	OsGA2ox-1	1.37252	-0.0948744	-	0.757154
	OsGA2ox-2	0.477955	-0.896051	1.56111	2.48896
	OsGA2ox-3	-0.922072	-0.143016	-1.23578	-0.37684
	OsGA2ox-4	0.311732	-1.43829	0.895993	-0.680953
	OsGA2ox-5	0.0671598	0.110893	-0.327752	0.086797
	OsGA2ox-6	-0.031068	0.854623	-1.17935	-1.73892
	OsGA2ox-7	0.000738658	1.07996	-0.592564	0.333245
	OsGA2ox-8	-0.566669	-0.3096	-1.39134	-0.556922
	OsGA2ox-9	-0.575888	-0.0797315	-2.06174	0.512725
	OsGA2ox-10	-0.441193	-1.15629	-0.706513	-1.45947
	OsGA2ox-11	1.26494	-1.93849	-1.15058	-3.38966
	OsGA3ox-1	0.220478	-0.148213	0.123841	0.848116
	OsGA3ox-2	-	-	-	-
	OsGA20ox-1	0.758374	1.85005	0.0377314	0.926061
	OsGA20ox-2	2.06309	3.00508	2.09091	3.00525
	OsGA20ox-3	1.30231	1.39271	1.53073	1.48881
	OsGA20ox-4	-2.56651	0.980523	-	-

## Sheet: Zm_Cold_Salt
		Cold	Salt
	ZmGA2ox-6	5.22392	1.4975
	ZmGA2ox-7a	0	3.39232
	ZmGA2ox-2	0	0
	ZmGA2ox-3a	1.97473	1.01538
	ZmGA2ox-9	3.36591	0
	ZmGA2ox-11	0.604328	1.75696
	ZmGA2ox-1a	1.41334	0
	ZmGA2ox-10	2.37521	5.69554
	ZmGA2ox-4	0.66461	0
	ZmGA2ox-8	0.823122	0
	ZmGA2ox-5	1.05184	0.770913
	ZmGA2ox-7b	0.472723	0.511439
	ZmGA2ox-3b	0.625152	1
	ZmGA2ox-1b	1.9386	0
	ZmGA3ox-2	0.443504	0.857981
	ZmGA3ox-1	0	0
	ZmGA20ox-1	0.058103	1.50371
	ZmGA20ox-3	0	0
	ZmGA20ox-2a	0.744725	0.0311299
	ZmGA20ox-2b	0.182966	0.668156
